# Supplementary material for: Prevalence of Nasopharyngeal Carcinoma in Patients with Dermatomyositis: A Systematic Review and Meta-Analysis
Source: Cancers (Basel). 2021 Apr 14;13(8):1886. doi: 10.3390/cancers13081886 (PMC8071042; doi:10.3390/cancers13081886)
Supplement: Supplementary file 1 [file cancers-13-01886-s001.zip]

Archive with 5 entries (5 files):
- Figure S1.pdf
- Figure S2.pdf
- File S1.pdf
- File S2.pdf
- Table S1.pdf
